# Supplementary material for: A Single Animal Species-Based Prediction of Human Clearance and First-in-Human Dose of Monoclonal Antibodies: Beyond Monkey
Source: Antibodies (Basel). 2021 Sep 5;10(3):35. doi: 10.3390/antib10030035 (PMC8477747; doi:10.3390/antib10030035)
Supplement: Supplementary file 1 [file antibodies-10-00035-s001.zip]

Archive with 1 entries (1 files):
- antibodies-1244774-supplementary.pdf
